# Supplementary material for: Urinary Extracellular Vesicles for Non-Invasive Quantification of Principal Cell Damage in Kidney Transplant Recipients
Source: Biomolecules. 2024 Sep 5;14(9):1124. doi: 10.3390/biom14091124 (PMC11430813; doi:10.3390/biom14091124)
Supplement: Supplementary file 1 [file biomolecules-14-01124-s001.zip]

Archive with 7 entries (7 files):
- aqp2_d1.jpg
- CD63.jpg
- CD63_d29.jpg
- cd9.jpg
- cd9_d29.jpg
- NCC_d1.jpg
- sglt2_d1.jpg
